# Supplementary material for: A Validated CFD Model for Gas Exchange in Hollow Fiber Membrane Oxygenators: Incorporating the Bohr and Haldane Effects
Source: Membranes (Basel). 2025 Sep 4;15(9):268. doi: 10.3390/membranes15090268 (PMC12471639; doi:10.3390/membranes15090268)
Supplement: Supplementary file 1 [file membranes-15-00268-s001.zip]

Archive with 1 entries (1 files):
- membranes-3837827-supplementary.pdf
